# Supplementary material for: mGWAS-Explorer: Linking SNPs, Genes, Metabolites, and Diseases for Functional Insights
Source: Metabolites. 2022 Jun 7;12(6):526. doi: 10.3390/metabo12060526 (PMC9230867; doi:10.3390/metabo12060526)
Supplement: Supplementary file 1 [file metabolites-12-00526-s001.zip]

Archive with 1 entries (1 files):
- metabolites-1730261-supplementary.pdf
